# Supplementary material for: Exploring the Characteristics of Atoxigenic Aspergillus flavus Isolates and Their Biocontrol Impact on Soil Fungal Communities
Source: J Fungi (Basel). 2025 Jun 27;11(7):491. doi: 10.3390/jof11070491 (PMC12300419; doi:10.3390/jof11070491)
Supplement: Supplementary file 1 [file jof-11-00491-s001.zip]

Archive with 1 entries (1 files):
- jof-3669074-supplementary.pdf
